# Supplementary material for: Comparison of the Fatty Acid and Triglyceride Profiles of Big Eye Tuna (Thunnus obesus), Atlantic salmon (Salmo salar) and Bighead Carp (Aristichthysnobilis) Heads
Source: Molecules. 2019 Nov 4;24(21):3983. doi: 10.3390/molecules24213983 (PMC6864674; doi:10.3390/molecules24213983)
Supplement: Supplementary file 1 [file molecules-24-03983-s001.zip › Supplementary materials/Composition and contents of triglycerides.xlsx]

## Sheet: Big eye tuna head
TG molecules	Compound	m/z (Expected)	μg/g tissue
TG(14:0/14:0/22:6)	TG(14:0/14:0/22:6)+NH4	840.708	1.48±0.37
TG(14:0/14:0/22:6)	TG(14:0/14:0/22:6)+NH4 *1*	840.708	2.26±0.65
TG(14:0/14:1/22:6)	TG(14:0/14:1/22:6)+NH4	838.692	0.82±0.25
TG(14:0/17:1/22:6)	TG(14:0/17:1/22:6)+NH4	880.739	1.13±0.29
TG(14:0/22:6/22:6)	TG(14:0/22:6/22:6)+NH4	940.739	11.91±3.58
TG(15:0/14:0/22:6)	TG(15:0/14:0/22:6)+NH4	854.723	1.44±0.35
TG(15:0/16:0/20:5)	TG(15:0/16:0/20:5)+NH4	856.739	0.61±0.14
TG(15:0/16:0/22:6)	TG(15:0/16:0/22:6)+NH4	882.755	4.61±1.02
TG(15:0/16:0/24:1)	TG(15:0/16:0/24:1)+NH4	920.864	0.82±0.29
TG(15:0/16:1/22:6)	TG(15:0/16:1/22:6)+NH4	880.739	4.9±1.2
TG(15:0/22:6/22:6)	TG(15:0/22:6/22:6)+NH4	954.755	5.69±1.56
TG(16:0/14:0/16:0)	TG(16:0/14:0/16:0)+NH4	796.739	0.77±0.18
TG(16:0/14:0/16:1)	TG(16:0/14:0/16:1)+NH4	794.723	1.52±0.33
TG(16:0/14:0/17:1)	TG(16:0/14:0/17:1)+NH4	808.739	1.61±0.34
TG(16:0/14:0/18:1)	TG(16:0/14:0/18:1)+NH4	822.755	6.09±1.34
TG(16:0/14:0/20:5)	TG(16:0/14:0/20:5)+NH4	842.723	2.46±0.6
TG(16:0/14:0/22:6)	TG(16:0/14:0/22:6)+NH4	868.739	8.15±1.94
TG(16:0/16:0/16:0)	TG(16:0/16:0/16:0)+NH4	824.77	1.68±0.42
TG(16:0/16:0/17:1)	TG(16:0/16:0/17:1)+NH4	836.77	0.17±0.11
TG(16:0/16:0/18:1)	TG(16:0/16:0/18:1)+NH4	850.786	10.54±2.64
TG(16:0/16:0/22:5)	TG(16:0/16:0/22:5)+NH4	898.786	4.4±1.13
TG(16:0/16:0/22:6)	TG(16:0/16:0/22:6)+NH4	896.77	14.6±3.42
TG(16:0/16:0/24:1)	TG(16:0/16:0/24:1)+NH4	934.88	1.49±0.54
TG(16:0/16:1/17:1)	TG(16:0/16:1/17:1)+NH4	834.755	0.44±0.14
TG(16:0/16:1/17:1)	TG(16:0/16:1/17:1)+NH4 *1*	834.755	3.85±0.88
TG(16:0/16:1/18:1)	TG(16:0/16:1/18:1)+NH4	848.77	0.76±0.15
TG(16:0/16:1/18:1)	TG(16:0/16:1/18:1)+NH4 *1*	848.77	14.31±3.45
TG(16:0/16:1/18:2)	TG(16:0/16:1/18:2)+NH4	846.755	0.91±0.21
TG(16:0/16:1/18:3)	TG(16:0/16:1/18:3)+NH4	844.739	0.51±0.12
TG(16:0/16:1/18:3)	TG(16:0/16:1/18:3)+NH4 *1*	844.739	0.58±0.32
TG(16:0/16:1/20:5)	TG(16:0/16:1/20:5)+NH4	868.739	7.94±1.8
TG(16:0/16:1/22:6)	TG(16:0/16:1/22:6)+NH4	894.755	3.78±0.6
TG(16:0/17:0/18:1)	TG(16:0/17:0/18:1)+NH4	864.801	0.66±0.22
TG(16:0/17:0/20:4)	TG(16:0/17:0/20:4)+NH4	886.786	0.4±0.08
TG(16:0/17:0/22:5)	TG(16:0/17:0/22:5)+NH4	912.801	0.94±0.24
TG(16:0/17:0/22:5)	TG(16:0/17:0/22:5)+NH4 *1*	912.801	0.97±0.24
TG(16:0/17:0/22:6)	TG(16:0/17:0/22:6)+NH4	910.786	4.08±1.1
TG(16:0/17:1/18:1)	TG(16:0/17:1/18:1)+NH4	862.786	9.3±2.46
TG(16:0/17:1/20:4)	TG(16:0/17:1/20:4)+NH4	884.77	0.68±0.2
TG(16:0/17:1/20:4)	TG(16:0/17:1/20:4)+NH4 *1*	884.77	0.93±0.35
TG(16:0/17:1/20:5)	TG(16:0/17:1/20:5)+NH4	882.755	0.72±0.19
TG(16:0/17:1/22:5)	TG(16:0/17:1/22:5)+NH4	910.786	1.31±0.19
TG(16:0/17:1/22:6)	TG(16:0/17:1/22:6)+NH4	908.77	0.49±0.13
TG(16:0/17:1/22:6)	TG(16:0/17:1/22:6)+NH4 *1*	908.77	13.19±3.36
TG(16:0/18:1/18:1)	TG(16:0/18:1/18:1)+NH4	876.801	1.23±0.39
TG(16:0/18:1/18:1)	TG(16:0/18:1/18:1)+NH4 *1*	876.801	17.84±4.38
TG(16:0/18:1/18:3)	TG(16:0/18:1/18:3)+NH4	872.77	1.41±0.37
TG(16:0/18:1/18:3)	TG(16:0/18:1/18:3)+NH4 *1*	872.77	2.64±0.63
TG(16:0/18:1/19:0)	TG(16:0/18:1/19:0)+NH4	892.833	1.67±0.54
TG(16:0/18:1/20:3)	TG(16:0/18:1/20:3)+NH4	900.801	3.02±0.74
TG(16:0/18:1/20:4)	TG(16:0/18:1/20:4)+NH4	898.786	8.89±2.19
TG(16:0/18:1/20:5)	TG(16:0/18:1/20:5)+NH4	896.77	15.73±4.17
TG(16:0/18:1/22:1)	TG(16:0/18:1/22:1)+NH4	932.864	2.94±0.97
TG(16:0/18:1/22:4)	TG(16:0/18:1/22:4)+NH4	926.817	1.97±0.41
TG(16:0/18:1/22:5)	TG(16:0/18:1/22:5)+NH4	924.801	6.98±1.76
TG(16:0/18:1/22:6)	TG(16:0/18:1/22:6)+NH4	922.786	20.25±19.13
TG(16:0/18:1/23:0)	TG(16:0/18:1/23:0)+NH4	948.895	0.96±0.57
TG(16:0/18:1/23:1)	TG(16:0/18:1/23:1)+NH4	946.88	11.38±14.38
TG(16:0/18:1/24:0)	TG(16:0/18:1/24:0)+NH4	962.911	0.71±0.36
TG(16:0/18:1/24:1)	TG(16:0/18:1/24:1)+NH4	960.895	1.88±1.19
TG(16:0/18:2/22:6)	TG(16:0/18:2/22:6)+NH4	920.77	10.36±10.84
TG(16:0/18:3/22:6)	TG(16:0/18:3/22:6)+NH4	918.755	3.61±1.85
TG(16:0/18:3/24:1)	TG(16:0/18:3/24:1)+NH4	956.864	6.24±9.01
TG(16:0/20:4/22:1)	TG(16:0/20:4/22:1)+NH4	954.848	2.22±1.35
TG(16:0/20:4/24:1)	TG(16:0/20:4/24:1)+NH4	982.88	0.7±0.36
TG(16:0/20:5/22:6)	TG(16:0/20:5/22:6)+NH4	942.755	0.97±0.32
TG(16:0/20:5/24:0)	TG(16:0/20:5/24:0)+NH4	982.88	0.71±0.22
TG(16:0/20:5/24:1)	TG(16:0/20:5/24:1)+NH4	980.864	1.38±0.89
TG(16:0/22:0/22:6)	TG(16:0/22:0/22:6)+NH4	980.864	1.69±1.21
TG(16:0/22:1/22:6)	TG(16:0/22:1/22:6)+NH4	978.848	4.01±2.62
TG(16:0/22:5/24:1)	TG(16:0/22:5/24:1)+NH4	1008.9	1.17±0.57
TG(16:0/22:6/22:6)	TG(16:0/22:6/22:6)+NH4	968.77	20.23±15.24
TG(16:0/22:6/23:0)	TG(16:0/22:6/23:0)+NH4	994.88	0.83±0.33
TG(16:0/22:6/23:1)	TG(16:0/22:6/23:1)+NH4	992.864	10.94±13.12
TG(16:0/22:6/24:0)	TG(16:0/22:6/24:0)+NH4	1008.9	1.39±0.76
TG(16:0/22:6/24:1)	TG(16:0/22:6/24:1)+NH4	1006.88	0.8±0.38
TG(16:1/14:0/16:1)	TG(16:1/14:0/16:1)+NH4	792.708	0.97±0.4
TG(16:1/14:0/17:1)	TG(16:1/14:0/17:1)+NH4	806.723	0.61±0.21
TG(16:1/14:0/18:1)	TG(16:1/14:0/18:1)+NH4	820.739	0.49±0.13
TG(16:1/14:0/18:1)	TG(16:1/14:0/18:1)+NH4 *1*	820.739	2.96±2.3
TG(16:1/14:0/20:4)	TG(16:1/14:0/20:4)+NH4	842.723	0.33±0.09
TG(16:1/14:0/22:6)	TG(16:1/14:0/22:6)+NH4	866.723	1.59±1.85
TG(16:1/14:0/22:6)	TG(16:1/14:0/22:6)+NH4 *1*	866.723	4.25±3.82
TG(16:1/16:1/16:1)	TG(16:1/16:1/16:1)+NH4	818.723	1.13±0.91
TG(16:1/16:1/17:1)	TG(16:1/16:1/17:1)+NH4	832.739	2.4±2.78
TG(16:1/16:1/17:1)	TG(16:1/16:1/17:1)+NH4 *1*	832.739	0.62±0.22
TG(16:1/16:1/18:1)	TG(16:1/16:1/18:1)+NH4	846.755	1.74±1.33
TG(16:1/16:1/22:6)	TG(16:1/16:1/22:6)+NH4	892.739	0.91±0.32
TG(16:1/16:1/22:6)	TG(16:1/16:1/22:6)+NH4 *1*	892.739	3.72±1.62
TG(16:1/17:1/18:1)	TG(16:1/17:1/18:1)+NH4	860.77	1.13±0.33
TG(16:1/17:1/18:1)	TG(16:1/17:1/18:1)+NH4 *1*	860.77	3.17±0.62
TG(16:1/17:1/18:2)	TG(16:1/17:1/18:2)+NH4	858.755	0.88±0.24
TG(16:1/17:1/22:6)	TG(16:1/17:1/22:6)+NH4	906.755	4.31±2.06
TG(16:1/18:1/18:1)	TG(16:1/18:1/18:1)+NH4	874.786	1.88±2.95
TG(16:1/18:1/18:1)	TG(16:1/18:1/18:1)+NH4 *1*	874.786	4.57±0.91
TG(16:1/18:1/20:5)	TG(16:1/18:1/20:5)+NH4	894.755	4.53±2.42
TG(16:1/18:1/24:1)	TG(16:1/18:1/24:1)+NH4	958.88	2.31±1.47
TG(16:1/22:6/22:6)	TG(16:1/22:6/22:6)+NH4	966.755	14.08±9.58
TG(16:1/22:6/24:1)	TG(16:1/22:6/24:1)+NH4	1004.86	1.72±0.8
TG(17:0/18:1/22:6)	TG(17:0/18:1/22:6)+NH4	936.801	6.29±8.65
TG(18:0/16:0/16:0)	TG(18:0/16:0/16:0)+NH4	852.801	1.56±0.45
TG(18:0/16:0/18:0)	TG(18:0/16:0/18:0)+NH4	880.833	0.46±0.27
TG(18:0/16:0/18:1)	TG(18:0/16:0/18:1)+NH4	878.817	4.24±3.17
TG(18:0/16:0/20:1)	TG(18:0/16:0/20:1)+NH4	906.848	1.83±1.42
TG(18:0/16:0/20:4)	TG(18:0/16:0/20:4)+NH4	900.801	2.69±2.11
TG(18:0/16:0/22:5)	TG(18:0/16:0/22:5)+NH4	926.817	1.66±0.42
TG(18:0/16:0/22:6)	TG(18:0/16:0/22:6)+NH4	924.801	5.89±4.82
TG(18:0/17:1/22:6)	TG(18:0/17:1/22:6)+NH4	936.801	1.93±0.86
TG(18:0/18:0/22:6)	TG(18:0/18:0/22:6)+NH4	952.833	4.91±2.25
TG(18:0/18:1/18:1)	TG(18:0/18:1/18:1)+NH4	904.833	5.31±3.31
TG(18:0/18:1/22:6)	TG(18:0/18:1/22:6)+NH4	950.817	10.1±7.39
TG(18:1/17:1/18:1)	TG(18:1/17:1/18:1)+NH4	888.801	4.98±1.47
TG(18:1/17:1/18:2)	TG(18:1/17:1/18:2)+NH4	886.786	5.37±6.07
TG(18:1/17:1/20:5)	TG(18:1/17:1/20:5)+NH4	908.77	1.77±1.6
TG(18:1/17:1/22:1)	TG(18:1/17:1/22:1)+NH4	944.864	0.79±0.21
TG(18:1/17:1/22:5)	TG(18:1/17:1/22:5)+NH4	936.801	0.62±0.16
TG(18:1/17:1/22:6)	TG(18:1/17:1/22:6)+NH4	934.786	0.35±0.11
TG(18:1/17:1/22:6)	TG(18:1/17:1/22:6)+NH4 *1*	934.786	5.2±4.53
TG(18:1/17:1/24:0)	TG(18:1/17:1/24:0)+NH4	974.911	0.35±0.13
TG(18:1/17:1/24:1)	TG(18:1/17:1/24:1)+NH4	972.895	2.87±3.43
TG(18:1/18:1/18:1)	TG(18:1/18:1/18:1)+NH4	902.817	4.26±3.85
TG(18:1/18:1/20:2)	TG(18:1/18:1/20:2)+NH4	928.833	0.61±0.33
TG(18:1/18:1/22:5)	TG(18:1/18:1/22:5)+NH4	950.817	3.64±1.88
TG(18:1/18:1/22:6)	TG(18:1/18:1/22:6)+NH4	948.801	8.92±7.94
TG(18:1/18:1/24:1)	TG(18:1/18:1/24:1)+NH4	986.911	1.16±0.96
TG(18:1/18:2/22:6)	TG(18:1/18:2/22:6)+NH4	946.786	9.33±3.78
TG(18:1/20:2/22:6)	TG(18:1/20:2/22:6)+NH4	974.817	0.92±0.54
TG(18:1/22:6/22:6)	TG(18:1/22:6/22:6)+NH4	994.786	14.2±12.49
TG(18:1/22:6/24:1)	TG(18:1/22:6/24:1)+NH4	1032.9	1.43±0.43
TG(18:4/16:0/18:1)	TG(18:4/16:0/18:1)+NH4	870.755	10.44±7.51
TG(19:0/18:1/22:6)	TG(19:0/18:1/22:6)+NH4	964.833	2.25±1.07
TG(19:1/16:0/18:1)	TG(19:1/16:0/18:1)+NH4	890.817	4.95±1.43
TG(19:1/18:1/22:6)	TG(19:1/18:1/22:6)+NH4	962.817	2.37±0.47
TG(20:1/17:1/18:1)	TG(20:1/17:1/18:1)+NH4	916.833	2.6±1.54
TG(20:1/18:1/18:1)	TG(20:1/18:1/18:1)+NH4	930.848	2.19±0.6
TG(20:1/18:1/22:5)	TG(20:1/18:1/22:5)+NH4	978.848	0.96±0.3
TG(20:1/18:1/22:6)	TG(20:1/18:1/22:6)+NH4	976.833	3.78±2.04
TG(20:1/22:6/22:6)	TG(20:1/22:6/22:6)+NH4	1022.82	2.26±1.6
TG(20:2/17:1/22:6)	TG(20:2/17:1/22:6)+NH4	960.801	1.89±1.92
TG(22:1/17:1/22:6)	TG(22:1/17:1/22:6)+NH4	990.848	1.53±1.06
TG(22:5/17:1/22:6)	TG(22:5/17:1/22:6)+NH4	982.786	1.84±1.47
TG(22:6/17:1/22:6)	TG(22:6/17:1/22:6)+NH4	980.77	4.73±4.06
TG(24:0/17:1/22:6)	TG(24:0/17:1/22:6)+NH4	1020.9	1.44±0.87
TG(24:1/17:1/22:6)	TG(24:1/17:1/22:6)+NH4	1018.88	2.78±2.72
TG(26:1/16:0/18:1)	TG(26:1/16:0/18:1)+NH4	988.927	0.56±0.16
TG(26:1/16:0/22:6)	TG(26:1/16:0/22:6)+NH4	1034.91	1.11±0.56

## Sheet: Atlantic salmon head
Compound	Compound	m/z (Expected)	μg/g tissue
TG(14:0/14:0/18:2)	TG(14:0/14:0/18:2)+NH4	792.708	1.11±0.12
TG(14:0/14:0/18:3)	TG(14:0/14:0/18:3)+NH4	790.692	0.81±0.11
TG(14:0/17:1/18:3)	TG(14:0/17:1/18:3)+NH4	830.723	0.58±0.08
TG(14:0/18:2/18:2)	TG(14:0/18:2/18:2)+NH4	844.739	13.01±1.4
TG(15:0/16:1/18:1)	TG(15:0/16:1/18:1)+NH4	834.755	1.41±0.13
TG(15:0/18:1/18:2)	TG(15:0/18:1/18:2)+NH4	860.77	3.26±0.3
TG(15:0/18:1/22:6)	TG(15:0/18:1/22:6)+NH4	908.77	1.9±0.39
TG(15:0/18:2/18:2)	TG(15:0/18:2/18:2)+NH4	858.755	2.3±0.23
TG(15:0/18:3/18:3)	TG(15:0/18:3/18:3)+NH4	854.723	0.76±0.12
TG(16:0/14:0/16:0)	TG(16:0/14:0/16:0)+NH4	796.739	0.07±0.03
TG(16:0/14:0/16:1)	TG(16:0/14:0/16:1)+NH4	794.723	1.07±0.08
TG(16:0/14:0/17:1)	TG(16:0/14:0/17:1)+NH4	808.739	0.43±0.04
TG(16:0/14:0/18:1)	TG(16:0/14:0/18:1)+NH4	822.755	2.07±0.16
TG(16:0/16:0/16:0)	TG(16:0/16:0/16:0)+NH4	824.77	0.14±0.02
TG(16:0/16:0/17:1)	TG(16:0/16:0/17:1)+NH4	836.77	1.48±0.16
TG(16:0/16:0/18:1)	TG(16:0/16:0/18:1)+NH4	850.786	4.51±0.41
TG(16:0/16:0/18:2)	TG(16:0/16:0/18:2)+NH4	848.77	11.74±1.04
TG(16:0/16:0/22:6)	TG(16:0/16:0/22:6)+NH4	896.77	2.36±0.16
TG(16:0/17:1/18:1)	TG(16:0/17:1/18:1)+NH4	862.786	4.81±0.51
TG(16:0/18:1/18:1)	TG(16:0/18:1/18:1)+NH4	876.801	18.91±1.66
TG(16:0/18:1/22:6)	TG(16:0/18:1/22:6)+NH4	922.786	5.75±0.43
TG(16:0/18:1/24:1)	TG(16:0/18:1/24:1)+NH4	960.895	4.86±0.65
TG(16:0/18:3/18:3)	TG(16:0/18:3/18:3)+NH4	868.739	0.83±0.1
TG(16:1/14:0/14:0)	TG(16:1/14:0/14:0)+NH4	766.692	0.23±0.03
TG(16:1/14:0/17:1)	TG(16:1/14:0/17:1)+NH4	806.723	0.32±0.04
TG(16:1/14:0/18:1)	TG(16:1/14:0/18:1)+NH4	820.739	3.75±0.26
TG(16:1/14:0/18:3)	TG(16:1/14:0/18:3)+NH4	816.708	2.72±0.35
TG(16:1/14:1/18:3)	TG(16:1/14:1/18:3)+NH4	814.692	1.84±0.28
TG(16:1/16:1/16:1)	TG(16:1/16:1/16:1)+NH4	818.723	3.52±0.41
TG(16:1/16:1/17:1)	TG(16:1/16:1/17:1)+NH4	832.739	0.96±0.1
TG(16:1/16:1/18:1)	TG(16:1/16:1/18:1)+NH4	846.755	11.72±0.9
TG(16:1/16:1/18:3)	TG(16:1/16:1/18:3)+NH4	842.723	0.59±0.07
TG(16:1/16:1/18:3)	TG(16:1/16:1/18:3)+NH4 *1*	842.723	5.31±1.65
TG(16:1/18:1/18:1)	TG(16:1/18:1/18:1)+NH4	874.786	25.83±2.31
TG(16:1/18:1/18:2)	TG(16:1/18:1/18:2)+NH4	872.77	0.33±0.06
TG(16:1/18:1/18:2)	TG(16:1/18:1/18:2)+NH4 *1*	872.77	20.79±1.45
TG(16:1/18:2/18:2)	TG(16:1/18:2/18:2)+NH4	870.755	0.79±0.06
TG(16:1/18:2/18:2)	TG(16:1/18:2/18:2)+NH4 *1*	870.755	21.66±2.05
TG(17:0/18:1/18:1)	TG(17:0/18:1/18:1)+NH4	890.817	4.91±0.55
TG(18:0/18:0/18:1)	TG(18:0/18:0/18:1)+NH4	906.848	2.79±0.33
TG(18:0/18:1/18:1)	TG(18:0/18:1/18:1)+NH4	904.833	15.89±1.5
TG(18:1/17:1/18:1)	TG(18:1/17:1/18:1)+NH4	888.801	5.62±0.63
TG(18:1/17:1/18:2)	TG(18:1/17:1/18:2)+NH4	886.786	3.76±0.37
TG(18:1/17:1/18:3)	TG(18:1/17:1/18:3)+NH4	884.77	1.84±0.24
TG(18:1/17:1/22:1)	TG(18:1/17:1/22:1)+NH4	944.864	1.31±0.18
TG(18:1/17:1/22:6)	TG(18:1/17:1/22:6)+NH4	934.786	0.45±0.06
TG(18:1/18:1/18:1)	TG(18:1/18:1/18:1)+NH4 *1*	902.817	34.54±3.07
TG(18:1/18:1/18:2)	TG(18:1/18:1/18:2)+NH4	900.801	0.18±0.06
TG(18:1/18:1/18:2)	TG(18:1/18:1/18:2)+NH4 *1*	900.801	0.13±0.03
TG(18:1/18:1/18:2)	TG(18:1/18:1/18:2)+NH4 *2*	900.801	30.62±2.53
TG(18:1/18:1/18:3)	TG(18:1/18:1/18:3)+NH4	898.786	3.8±1.94
TG(18:1/18:1/20:2)	TG(18:1/18:1/20:2)+NH4	928.833	7.12±0.71
TG(18:1/18:1/20:3)	TG(18:1/18:1/20:3)+NH4	926.817	1.38±0.2
TG(18:1/18:1/20:4)	TG(18:1/18:1/20:4)+H	907.775	1.57±0.14
TG(18:1/18:1/20:4)	TG(18:1/18:1/20:4)+NH4	924.801	14.24±1.66
TG(18:1/18:1/20:5)	TG(18:1/18:1/20:5)+NH4	922.786	13.17±1.56
TG(18:1/18:1/21:0)	TG(18:1/18:1/21:0)+NH4	946.88	0.97±0.19
TG(18:1/18:1/22:1)	TG(18:1/18:1/22:1)+NH4	958.88	11.62±1.29
TG(18:1/18:1/22:5)	TG(18:1/18:1/22:5)+NH4	950.817	4.26±0.41
TG(18:1/18:1/22:6)	TG(18:1/18:1/22:6)+NH4	948.801	6.41±0.47
TG(18:1/18:1/23:0)	TG(18:1/18:1/23:0)+NH4	974.911	0.51±0.09
TG(18:1/18:1/23:1)	TG(18:1/18:1/23:1)+NH4	972.895	0.98±0.17
TG(18:1/18:1/24:0)	TG(18:1/18:1/24:0)+NH4	988.927	1.96±0.37
TG(18:1/18:1/24:1)	TG(18:1/18:1/24:1)+NH4	986.911	5.65±0.71
TG(18:1/18:2/18:2)	TG(18:1/18:2/18:2)+NH4	898.786	2.45±0.33
TG(18:1/18:2/18:2)	TG(18:1/18:2/18:2)+NH4 *1*	898.786	31.27±2.39
TG(18:1/18:2/18:3)	TG(18:1/18:2/18:3)+NH4	896.77	29.05±2.75
TG(18:1/18:2/22:1)	TG(18:1/18:2/22:1)+NH4	956.864	5.14±0.59
TG(18:1/18:2/22:6)	TG(18:1/18:2/22:6)+NH4	946.786	5.14±0.65
TG(18:1/18:2/23:1)	TG(18:1/18:2/23:1)+NH4	970.88	0.55±0.07
TG(18:1/18:2/24:1)	TG(18:1/18:2/24:1)+NH4	984.895	2.64±0.35
TG(18:1/18:3/22:1)	TG(18:1/18:3/22:1)+NH4	954.848	4.12±0.47
TG(18:1/18:3/24:1)	TG(18:1/18:3/24:1)+NH4	982.88	1.49±0.29
TG(18:1/22:1/22:1)	TG(18:1/22:1/22:1)+NH4	1014.94	1.54±0.3
TG(18:2/17:1/18:2)	TG(18:2/17:1/18:2)+NH4	884.77	0.06±0.03
TG(18:2/18:2/18:2)	TG(18:2/18:2/18:2)+NH4	896.77	5.6±0.37
TG(18:3/17:1/18:2)	TG(18:3/17:1/18:2)+NH4	882.755	1.01±0.11
TG(18:3/17:1/18:3)	TG(18:3/17:1/18:3)+NH4	880.739	0.65±0.09
TG(18:3/18:2/18:2)	TG(18:3/18:2/18:2)+NH4	894.755	1.85±1.44
TG(18:3/18:2/18:2)	TG(18:3/18:2/18:2)+NH4 *1*	894.755	18.8±2.39
TG(18:3/18:2/18:3)	TG(18:3/18:2/18:3)+NH4	892.739	11.43±1.97
TG(18:3/18:2/18:3)	TG(18:3/18:2/18:3)+NH4 *1*	892.739	3.03±0.39
TG(18:3/18:2/20:4)	TG(18:3/18:2/20:4)+NH4	918.755	0.43±0.1
TG(18:4/14:0/16:0)	TG(18:4/14:0/16:0)+NH4	816.708	0.22±0.03
TG(18:4/16:0/16:0)	TG(18:4/16:0/16:0)+NH4	844.739	0.2±0.03
TG(19:0/18:1/18:1)	TG(19:0/18:1/18:1)+NH4	918.848	2.03±0.27
TG(19:1/18:1/18:1)	TG(19:1/18:1/18:1)+NH4	916.833	3.04±0.36
TG(19:1/18:1/18:2)	TG(19:1/18:1/18:2)+NH4	914.817	1.83±0.21
TG(20:1/18:1/18:1)	TG(20:1/18:1/18:1)+NH4	930.848	16.03±1.58
TG(20:1/18:1/18:3)	TG(20:1/18:1/18:3)+NH4	926.817	8.31±0.89

## Sheet: Bighead carp head
Compound	Compound	m/z (Expected)	μg/g tissue
TG(14:0/14:0/18:2)	TG(14:0/14:0/18:2)+NH4	792.708	1.46±0.46
TG(14:0/14:0/18:3)	TG(14:0/14:0/18:3)+NH4	790.692	1.04±0.34
TG(14:0/17:1/18:3)	TG(14:0/17:1/18:3)+NH4	830.723	1.25±0.41
TG(14:0/18:2/18:2)	TG(14:0/18:2/18:2)+NH4	844.739	4.98±1.58
TG(15:0/16:1/18:1)	TG(15:0/16:1/18:1)+NH4	834.755	2.23±0.7
TG(15:0/18:1/18:2)	TG(15:0/18:1/18:2)+NH4	860.77	1.97±0.63
TG(15:0/18:1/22:6)	TG(15:0/18:1/22:6)+NH4	908.77	1.24±0.39
TG(15:0/18:2/18:2)	TG(15:0/18:2/18:2)+NH4	858.755	1.79±0.56
TG(15:0/18:3/18:3)	TG(15:0/18:3/18:3)+NH4	854.723	1.4±0.46
TG(16:0/14:0/16:0)	TG(16:0/14:0/16:0)+NH4	796.739	0.55±0.17
TG(16:0/14:0/16:1)	TG(16:0/14:0/16:1)+NH4	794.723	1.54±0.48
TG(16:0/14:0/17:1)	TG(16:0/14:0/17:1)+NH4	808.739	1.35±0.41
TG(16:0/14:0/18:1)	TG(16:0/14:0/18:1)+NH4	822.755	2.69±0.84
TG(16:0/16:0/16:0)	TG(16:0/16:0/16:0)+NH4	824.77	0.56±0.18
TG(16:0/16:0/17:1)	TG(16:0/16:0/17:1)+NH4	836.77	2.39±0.77
TG(16:0/16:0/18:1)	TG(16:0/16:0/18:1)+NH4	850.786	3.33±1.04
TG(16:0/16:0/18:2)	TG(16:0/16:0/18:2)+NH4	848.77	5.11±1.63
TG(16:0/16:0/22:6)	TG(16:0/16:0/22:6)+NH4	896.77	0.48±0.15
TG(16:0/17:1/18:1)	TG(16:0/17:1/18:1)+NH4	862.786	2.94±0.94
TG(16:0/18:1/18:1)	TG(16:0/18:1/18:1)+NH4	876.801	4.68±1.47
TG(16:0/18:1/22:6)	TG(16:0/18:1/22:6)+NH4	922.786	1.38±0.61
TG(16:0/18:1/24:1)	TG(16:0/18:1/24:1)+NH4	960.895	0.34±0.13
TG(16:0/18:3/18:3)	TG(16:0/18:3/18:3)+NH4	868.739	0.3±0.1
TG(16:1/14:0/14:0)	TG(16:1/14:0/14:0)+NH4	766.692	0.59±0.18
TG(16:1/14:0/17:1)	TG(16:1/14:0/17:1)+NH4	806.723	1.04±0.32
TG(16:1/14:0/18:1)	TG(16:1/14:0/18:1)+NH4	820.739	3.47±1.08
TG(16:1/14:0/18:3)	TG(16:1/14:0/18:3)+NH4	816.708	2.69±0.87
TG(16:1/14:1/18:3)	TG(16:1/14:1/18:3)+NH4	814.692	1.79±0.64
TG(16:1/16:1/16:1)	TG(16:1/16:1/16:1)+NH4	818.723	2.71±0.87
TG(16:1/16:1/17:1)	TG(16:1/16:1/17:1)+NH4	832.739	1.55±0.47
TG(16:1/16:1/18:1)	TG(16:1/16:1/18:1)+NH4	846.755	4.38±1.42
TG(16:1/16:1/18:3)	TG(16:1/16:1/18:3)+NH4	842.723	0.6±0.18
TG(16:1/16:1/18:3)	TG(16:1/16:1/18:3)+NH4 *1*	842.723	2.04±0.56
TG(16:1/18:1/18:1)	TG(16:1/18:1/18:1)+NH4	874.786	4.35±1.41
TG(16:1/18:1/18:2)	TG(16:1/18:1/18:2)+NH4	872.77	0.5±0.16
TG(16:1/18:1/18:2)	TG(16:1/18:1/18:2)+NH4 *1*	872.77	3.86±1.24
TG(16:1/18:2/18:2)	TG(16:1/18:2/18:2)+NH4	870.755	0.98±0.29
TG(16:1/18:2/18:2)	TG(16:1/18:2/18:2)+NH4 *1*	870.755	2.16±0.7
TG(17:0/18:1/18:1)	TG(17:0/18:1/18:1)+NH4	890.817	1.9±0.65
TG(18:0/18:0/18:1)	TG(18:0/18:0/18:1)+NH4	906.848	1.16±0.4
TG(18:0/18:1/18:1)	TG(18:0/18:1/18:1)+NH4	904.833	2.31±0.77
TG(18:1/17:1/18:1)	TG(18:1/17:1/18:1)+NH4	888.801	1.47±0.48
TG(18:1/17:1/18:2)	TG(18:1/17:1/18:2)+NH4	886.786	1.33±0.43
TG(18:1/17:1/18:3)	TG(18:1/17:1/18:3)+NH4	884.77	0.57±0.18
TG(18:1/17:1/22:1)	TG(18:1/17:1/22:1)+NH4	944.864	0.23±0.08
TG(18:1/17:1/22:6)	TG(18:1/17:1/22:6)+NH4	934.786	0.32±0.15
TG(18:1/18:1/18:1)	TG(18:1/18:1/18:1)+NH4 *1*	902.817	2.42±0.76
TG(18:1/18:1/18:2)	TG(18:1/18:1/18:2)+NH4 *1*	900.801	0.27±0.09
TG(18:1/18:1/18:2)	TG(18:1/18:1/18:2)+NH4 *2*	900.801	1.93±0.65
TG(18:1/18:1/18:3)	TG(18:1/18:1/18:3)+NH4	898.786	0.36±0.16
TG(18:1/18:1/20:2)	TG(18:1/18:1/20:2)+NH4	928.833	0.88±0.28
TG(18:1/18:1/20:3)	TG(18:1/18:1/20:3)+NH4	926.817	0.39±0.13
TG(18:1/18:1/20:4)	TG(18:1/18:1/20:4)+H	907.775	0.18±0.06
TG(18:1/18:1/20:4)	TG(18:1/18:1/20:4)+NH4	924.801	0.52±0.17
TG(18:1/18:1/20:5)	TG(18:1/18:1/20:5)+NH4	922.786	0.93±0.3
TG(18:1/18:1/21:0)	TG(18:1/18:1/21:0)+NH4	946.88	0.28±0.1
TG(18:1/18:1/22:1)	TG(18:1/18:1/22:1)+NH4	958.88	0.33±0.12
TG(18:1/18:1/22:5)	TG(18:1/18:1/22:5)+NH4	950.817	0.52±0.18
TG(18:1/18:1/22:6)	TG(18:1/18:1/22:6)+NH4	948.801	0.85±0.29
TG(18:1/18:1/23:0)	TG(18:1/18:1/23:0)+NH4	974.911	0.1±0.04
TG(18:1/18:1/23:1)	TG(18:1/18:1/23:1)+NH4	972.895	0.1±0.03
TG(18:1/18:1/24:0)	TG(18:1/18:1/24:0)+NH4	988.927	0.1±0.04
TG(18:1/18:1/24:1)	TG(18:1/18:1/24:1)+NH4	986.911	0.11±0.04
TG(18:1/18:2/18:2)	TG(18:1/18:2/18:2)+NH4	898.786	1.04±0.32
TG(18:1/18:2/18:2)	TG(18:1/18:2/18:2)+NH4 *1*	898.786	1.04±1.13
TG(18:1/18:2/18:3)	TG(18:1/18:2/18:3)+NH4	896.77	0.89±0.91
TG(18:1/18:2/22:1)	TG(18:1/18:2/22:1)+NH4	956.864	0.34±0.13
TG(18:1/18:2/22:6)	TG(18:1/18:2/22:6)+NH4	946.786	0.8±0.38
TG(18:1/18:2/23:1)	TG(18:1/18:2/23:1)+NH4	970.88	0.07±0.03
TG(18:1/18:2/24:1)	TG(18:1/18:2/24:1)+NH4	984.895	0.12±0.05
TG(18:1/18:3/22:1)	TG(18:1/18:3/22:1)+NH4	954.848	0.45±0.16
TG(18:2/17:1/18:2)	TG(18:2/17:1/18:2)+NH4	884.77	0.32±0.11
TG(18:2/18:2/18:2)	TG(18:2/18:2/18:2)+NH4	896.77	1.24±0.41
TG(18:3/17:1/18:2)	TG(18:3/17:1/18:2)+NH4	882.755	0.38±0.61
TG(18:3/17:1/18:3)	TG(18:3/17:1/18:3)+NH4	880.739	1.23±0.4
TG(18:3/18:2/18:2)	TG(18:3/18:2/18:2)+NH4	894.755	1.13±1.23
TG(18:3/18:2/18:2)	TG(18:3/18:2/18:2)+NH4 *1*	894.755	0.28±0.17
TG(18:3/18:2/18:3)	TG(18:3/18:2/18:3)+NH4	892.739	0.14±0.08
TG(18:3/18:2/18:3)	TG(18:3/18:2/18:3)+NH4 *1*	892.739	3.97±1.44
TG(18:3/18:2/20:4)	TG(18:3/18:2/20:4)+NH4	918.755	0.23±0.13
TG(18:4/14:0/16:0)	TG(18:4/14:0/16:0)+NH4	816.708	0.27±0.09
TG(18:4/16:0/16:0)	TG(18:4/16:0/16:0)+NH4	844.739	0.42±0.13
TG(19:0/18:1/18:1)	TG(19:0/18:1/18:1)+NH4	918.848	0.72±0.25
TG(19:1/18:1/18:1)	TG(19:1/18:1/18:1)+NH4	916.833	0.58±0.2
TG(19:1/18:1/18:2)	TG(19:1/18:1/18:2)+NH4	914.817	0.37±0.12
TG(20:1/18:1/18:1)	TG(20:1/18:1/18:1)+NH4	930.848	0.86±0.29
TG(20:1/18:1/18:3)	TG(20:1/18:1/18:3)+NH4	926.817	0.64±0.2
